# Supplementary material for: Variation of leaf shape with tree size: a case study using Camptotheca acuminata Decne
Source: Front Plant Sci. 2024 Nov 20;15:1468483. doi: 10.3389/fpls.2024.1468483 (PMC11615641; doi:10.3389/fpls.2024.1468483)
Supplement: Supplementary file 1 [file Table1.xlsx]

## Sheet: Table S1
TABLE S1. Leaf data from six Camptotheca acuminata trees sampled in September, 2024
Tree	n	scan.length	scan.width	scan.area	scan.perimeter	x.width
1	1998	7.51526	4.99887	26.1055	19.3276	3.92673
1	1998	18.6363	10.0341	125.543	44.7971	8.9361
1	1998	11.2534	5.99292	42.8605	26.6386	4.95712
1	2000	16.7968	9.51881	107.841	40.8087	7.83573
1	1999	13.3574	6.36048	57.9973	31.2284	6.63196
1	1994	14.6299	9.00465	86.6341	36.3277	6.82487
1	1998	10.2878	5.24052	35.2568	24.3086	5.0256
1	1997	15.6972	7.65084	75.8753	36.209	7.41691
1	2000	9.51531	5.59714	33.8632	23.0211	4.40083
1	1993	12.1359	6.11581	47.9117	28.6202	5.13955
1	1998	10.6333	6.36087	44.0993	26.0176	4.92853
1	2002	10.9118	6.51454	46.1105	26.8991	4.78481
1	1997	15.1168	8.55012	81.1543	36.1275	6.61362
1	1999	13.8093	6.98646	63.018	32.4923	6.46965
1	1998	14.9412	7.47603	73.2603	34.9012	7.35853
1	2000	16.3233	8.23874	87.6077	38.2872	7.61484
1	1998	13.2584	7.22704	60.8266	31.5373	5.89335
1	2002	15.5933	7.88204	76.9779	36.2108	7.10273
1	1998	8.39196	5.98558	34.4718	21.8981	3.82254
1	2002	14.2116	7.23907	65.4262	33.0791	7.09868
1	2002	13.5721	7.14224	60.3573	31.6454	6.01922
1	1998	14.7893	7.4041	68.4692	34.3375	6.70697
1	1996	16.0296	7.69017	78.5282	37.192	7.1572
1	1998	11.5692	5.90206	45.6015	27.4933	5.48957
1	2000	12.7016	7.35712	61.0097	30.753	6.16663
1	1999	15.7386	8.15915	83.4418	36.9755	6.41347
1	1999	9.74886	6.43433	42.3371	24.8095	4.45035
1	1992	10.314	6.87269	47.2681	26.2927	4.84241
1	1995	14.6411	8.48133	79.165	35.2514	6.24441
1	1999	17.1142	8.75889	99.1595	40.0916	7.88109
1	1999	13.2133	6.45283	54.3896	30.6609	5.88652
1	2000	12.9419	6.88191	62.984	31.2743	6.65861
1	2000	13.7171	7.02618	58.6499	31.8269	6.39902
1	1999	13.1368	7.57303	63.6519	31.8075	6.10205
1	1997	14.0201	7.56757	68.442	33.3173	5.90947
1	1999	15.6183	7.63254	73.2675	35.8748	7.31719
1	1999	11.5404	6.95165	53.3798	28.5994	5.22202
1	1999	14.1968	6.58611	55.3036	33.0032	6.50924
1	2000	12.986	6.10667	49.4494	30.3673	4.38277
1	1999	17.2765	9.07927	97.4913	40.9532	7.43755
2	1997	14.2372	7.1186	67.654	33.3658	5.78741
2	1999	16.6531	7.63123	85.8734	38.9149	6.20328
2	2000	16.6235	8.92466	95.8515	39.3773	7.52211
2	2009	16.5792	8.46943	91.7484	39.8928	7.22023
2	1999	17.8408	8.19077	96.3678	41.079	7.14523
2	1997	14.9414	6.92662	70.0615	34.4375	6.32769
2	2000	16.9081	6.76095	74.2984	38.0475	7.93837
2	2000	14.7417	6.96105	69.4057	34.2377	5.75664
2	1998	13.1495	5.78124	51.8256	30.3434	5.68714
2	2000	12.5278	4.96028	41.467	28.2134	5.4684
2	2002	12.0716	8.25725	67.685	31.291	5.22096
2	1999	18.6704	10.0452	124.259	44.4358	7.8509
2	1999	13.6762	7.98478	72.837	33.3166	6.01071
2	1998	14.7794	7.74208	71.1632	34.5643	6.64335
2	1998	18.6628	9.76671	119.907	44.2897	7.7544
2	1998	15.4639	8.81897	87.1394	37.2194	6.93554
2	1995	14.0351	8.84836	82.1036	34.8339	6.33685
2	1999	18.6196	9.76051	119.95	44.2385	7.82954
2	2000	15.98	9.08506	96.6997	39.0591	7.1191
2	1998	14.3583	8.18412	76.8818	34.6558	6.87047
2	1999	14.7194	8.42637	78.797	35.4094	6.70468
2	1998	19.4571	10.6495	136.437	46.8229	8.27901
2	2000	15.8165	9.20667	100.739	39.0479	6.39778
2	2000	13.5589	7.79356	70.5683	32.6762	6.48792
2	2000	13.1544	8.47068	72.3348	33.4055	5.70242
2	1998	18.7275	10.2703	129.676	45.3472	6.56398
2	1997	10.715	6.03116	44.5629	26.1451	4.08776
2	2000	11.9895	7.7953	61.4922	30.1485	5.19747
2	2000	19.1722	10.9049	136.919	46.6135	8.34949
2	1997	18.4316	10.1827	122.195	44.0947	7.89792
2	1998	15.2478	8.44858	84.7396	36.3885	7.26555
2	2000	15.4353	8.69396	87.8268	37.1087	7.15424
2	2002	16.0615	9.04915	95.1162	38.7466	7.31601
2	2002	11.6632	7.82444	61.6144	30.0461	5.28928
2	2000	15.6913	8.96444	89.475	37.8493	6.75509
2	1999	15.7182	8.79272	92.7347	37.9841	7.44257
2	2002	9.63415	5.14806	33.4659	22.9571	4.50396
2	1999	17.0573	9.52782	109.286	40.9477	7.59901
2	1994	15.1151	8.26044	80.0534	35.8091	6.88492
2	1997	14.3454	7.48163	67.3855	33.5378	5.63058
3	1999	12.9248	5.25292	43.3086	28.7246	6.83077
3	1998	21.4745	10.8072	151.261	50.86	8.45023
3	1999	14.081	6.85217	63.2678	32.6917	5.8084
3	1999	14.1246	7.75676	72.7639	34.2434	5.24729
3	2000	20.8294	9.70678	127.71	48.1961	7.52981
3	2000	17.7886	9.43284	111.019	42.8342	7.8181
3	1999	12.319	6.24255	51.5363	29.3556	4.53955
3	1998	18.3357	8.27873	97.4707	41.9794	6.8667
3	1992	17.8082	9.41623	109.222	42.5611	6.93628
3	1999	19.114	9.45919	118.963	45.2967	8.07568
3	1998	14.7817	7.67545	71.0832	35.0454	4.79667
3	1988	17.6452	10.2605	120.798	43.5483	7.29628
3	1999	15.2199	8.55854	83.4215	36.9601	4.99972
3	2000	10.8029	9.13218	73.1864	31.1959	4.40218
3	1999	17.4486	8.71794	97.8992	41.0034	6.91838
3	1999	17.5309	9.4181	107.953	41.9485	7.72235
3	2000	17.2348	9.3405	97.8318	40.9311	6.69572
3	1998	15.0285	8.3556	80.5351	36.3775	5.40273
3	2000	16.7615	8.63035	94.2674	39.8875	5.65701
3	2000	16.1609	9.29151	106.225	40.3555	6.19769
3	1998	17.9436	7.21243	89.5808	40.9324	7.50941
3	1998	13.8295	7.24806	64.546	32.833	5.40043
3	1998	10.8129	6.91845	53.2652	28.0087	4.7739
3	1999	18.7184	8.84434	102.717	43.2805	6.31746
3	1999	13.5744	7.36016	62.7775	32.4018	5.95237
3	1999	14.3745	7.1754	68.3391	33.7845	6.44695
3	2000	14.4546	7.41545	70.0599	34.1711	6.38172
3	1996	14.6831	7.37354	71.4219	34.7152	6.36511
3	1999	15.4739	8.03438	86.2837	37.2168	6.83174
3	2000	16.1274	9.61671	99.1257	39.375	6.79769
3	1998	15.8873	8.77699	88.5224	38.1244	6.37874
3	1998	19.1677	10.6482	127.547	46.6902	7.33163
3	2000	13.0903	9.18125	80.8015	34.2598	5.33429
3	1999	11.5257	7.7836	58.3126	29.4937	4.7313
3	1999	18.9354	10.4839	122.667	45.8595	6.52326
3	2000	14.5898	9.04956	84.633	36.8184	5.63895
3	1999	19.7084	10.4237	132.646	46.9246	7.38079
3	2000	20.4603	11.2664	150.769	49.5758	7.2941
3	1998	22.4353	11.5256	162.459	53.1921	8.17768
3	2000	20.8297	11.0416	148.311	50.0032	7.86322
4	1998	17.1052	8.31815	94.5557	39.9597	7.15851
4	1998	16.4584	8.75712	92.7817	38.8734	7.05242
4	2002	10.7674	7.85014	59.6846	29.2222	4.53847
4	1999	11.4591	8.57337	68.607	30.7985	5.04775
4	1999	13.5854	6.81654	61.6896	32.0822	6.26965
4	1998	18.5039	8.69482	110.962	43.4646	8.94666
4	1998	12.7934	8.1352	68.3961	31.9194	5.75065
4	1997	11.5327	7.69757	61.8758	29.6753	4.52657
4	1998	18.6762	9.72637	122.136	44.6556	7.70393
4	1998	17.4099	8.35705	96.6975	40.7249	7.18159
4	2000	13.6378	6.5888	61.3931	31.6832	6.90756
4	1996	17.1434	9.4225	103.02	41.013	6.6602
4	1998	16.4852	7.96091	82.5319	37.9965	7.12983
4	1996	10.5963	5.47134	38.4128	25.0779	4.46635
4	2000	16.4492	9.29973	98.6504	39.7295	6.73593
4	1997	17.0513	8.25866	101.457	40.7659	6.89723
4	1999	14.7672	8.29272	80.5168	36.0595	5.88474
4	1999	11.038	7.57719	56.3023	28.6574	4.33242
4	1993	11.4142	6.41836	50.0687	27.6458	5.15349
4	1995	18.445	9.35457	118.334	44.2997	7.16588
4	2000	9.6013	5.04283	31.0197	22.7979	4.56542
4	1999	15.6	7.56218	74.7501	36.4117	6.82501
4	1999	12.7915	6.41809	55.9893	30.5419	6.08235
4	1999	17.0501	9.13464	104.339	41.7928	7.32302
4	1999	5.89008	4.26941	18.3145	15.8656	2.84196
4	2000	18.2061	8.14753	98.7511	42.0952	7.56463
4	2000	11.9028	5.73801	44.2388	28.8571	5.61219
4	1997	9.72009	6.99117	48.1906	26.8361	4.05814
4	1999	15.9462	7.66848	75.9222	38.2658	7.18377
4	2000	13.7618	7.02498	62.1804	33.5443	6.0208
4	2000	19.3206	9.70215	129.024	46.4549	8.74259
4	1999	14.0808	7.64205	74.1991	33.8212	6.3575
4	1998	13.8007	7.65355	69.5512	33.9651	5.45819
4	1998	11.5516	7.7251	63.5706	30.3153	6.40535
4	2000	13.148	7.51456	64.3694	31.8954	6.13353
4	1998	19.0791	9.90773	123.747	45.0787	7.5267
4	1996	10.8595	7.06489	52.2263	27.3979	4.57729
4	1997	11.1437	5.82965	41.7123	26.5694	5.51054
4	1996	11.0684	6.79128	51.0207	27.7092	4.75389
4	1996	11.093	8.11602	62.2849	29.4718	5.41891
5	2000	14.4383	7.70222	69.927	34.074	6.17238
5	2005	13.3073	6.62341	58.3693	31.3673	5.3429
5	1994	14.5911	7.69786	70.7855	34.7268	5.77078
5	2001	11.3678	5.63442	39.3327	26.3191	4.84835
5	1994	11.291	6.11856	44.5261	27.0757	3.63007
5	1996	14.9532	8.2881	79.8834	36.0454	6.52706
5	1999	17.1053	9.44462	104.291	41.1812	7.55199
5	2004	17.1519	9.43612	104.293	41.1987	7.53827
5	1998	17.97	9.18474	106.089	42.3123	7.46655
5	1995	18.5824	10.0343	125.403	44.7793	8.1298
5	1998	15.2351	7.78553	76.9102	36.0161	5.20279
5	1997	11.8976	6.96355	53.6459	28.9584	5.2409
5	1999	12.0986	4.44632	36.8329	26.9697	4.21636
5	1996	10.734	7.00622	48.5218	27.1387	4.72834
5	1997	15.069	8.42296	80.9342	36.3999	6.92419
5	1999	17.4741	7.23685	84.3671	39.2002	7.29545
5	1995	11.8981	5.09325	39.7096	26.8932	6.59748
5	1999	11.8748	5.71803	44.7937	27.3982	6.69145
5	1998	13.2631	4.68297	40.5697	29.1828	5.85565
5	2000	18.6383	6.81906	82.8995	40.9937	8.60157
5	1998	15.8851	8.7172	87.1374	38.1968	7.09272
5	1998	14.5561	7.66227	71.9343	34.4335	5.98983
5	2000	8.82708	5.42322	32.8507	22.2453	3.57938
5	1998	15.1529	8.24851	87.4879	36.3993	6.05357
5	2000	19.174	10.8573	136.202	46.9973	8.50369
5	2000	16.6126	8.63258	93.0695	39.7808	6.57027
5	1998	19.6845	10.1108	128.706	46.6124	9.28125
5	1997	17.1283	9.35187	105.273	40.8522	7.97323
5	1999	19.2254	10.0142	126.15	45.8498	7.52674
5	1997	19.1497	9.75196	124.001	45.6838	7.229
5	1995	12.2091	6.23815	50.8279	28.7937	5.25601
5	2000	11.804	6.09963	46.878	28.0376	4.4088
5	2000	13.2277	7.17535	61.7443	32.1316	6.14426
5	1999	12.8239	7.29382	57.6352	31.1514	5.26422
5	1999	14.698	8.01083	79.5664	35.4067	6.73904
5	1999	16.0082	8.46816	89.2106	38.404	6.65141
5	1998	13.985	7.9021	78.891	34.2208	6.94355
5	1999	13.9032	7.50504	67.7174	33.5048	5.34577
5	2000	14.663	7.48378	69.7951	35.1447	6.04851
5	2002	14.414	7.27344	71.73	34.2846	5.58542
6	1998	13.3149	7.64676	66.6178	32.7706	5.25274
6	2000	16.9297	8.70498	97.8199	40.5201	6.96658
6	1999	15.5	7.64514	78.3894	36.7679	6.16125
6	1997	14.6176	7.20035	70.1839	34.4298	6.26364
6	1998	16.5773	8.20584	91.4249	39.5437	4.89859
6	1999	15.2122	8.187	82.9727	36.8589	5.66655
6	1998	14.7513	8.52684	82.5389	36.3347	6.74872
6	1810	16.9781	8.83908	97.587	40.9161	6.93555
6	1996	14.1985	7.89191	79.7395	34.6997	6.93599
6	1995	10.684	6.40922	45.8316	26.3667	5.34734
6	1999	14.4745	7.88942	74.1158	35.3083	5.39176
6	1999	13.1323	6.42078	52.1974	30.8139	5.64031
6	2000	8.90632	5.62311	33.3781	22.4642	4.27949
6	1998	12.0374	6.95976	54.5975	29.5065	5.04969
6	1996	14.7615	7.74112	76.7545	35.292	6.91574
6	1999	16.8383	7.94175	92.242	39.5985	7.61934
6	1997	14.3605	6.94455	65.4336	33.5732	5.98117
6	1999	13.9602	7.38418	65.072	33.4124	5.50728
6	1999	11.2513	6.36951	47.0512	27.6217	4.74243
6	1998	15.444	7.90956	78.6019	36.9073	5.47489
6	2000	13.9444	6.67139	61.4915	32.5251	6.79789
6	2000	12.2233	6.00323	52.9446	28.9991	6.10552
6	1996	11.8325	6.7145	52.7099	28.9617	4.3721
6	1999	11.5448	5.94573	45.0307	27.3613	5.67429
6	1999	17.1467	9.03002	101.981	40.9233	7.05585
6	2000	12.1871	4.73968	36.3605	27.2426	4.36907
6	1995	10.7696	5.71523	40.1091	25.557	4.55014
6	1998	17.1109	9.44359	103.14	41.3633	7.17802
6	1998	14.0674	7.58145	68.9855	33.6983	5.39486
6	2000	17.3572	8.57092	98.7958	41.0097	7.15985
6	2000	13.7766	6.34914	58.3142	31.6508	5.79307
6	1998	17.3415	10.1781	121.521	42.5722	6.99729
6	1998	15.869	7.64802	85.7572	37.1845	6.65705
6	1999	11.0238	4.6436	32.9785	24.9634	4.86702
6	1999	16.3145	7.54134	84.4888	38.2149	5.76717
6	1999	17.0667	7.71547	91.0647	39.0362	8.26884
6	2000	12.5784	6.03016	55.0789	29.7973	5.37727
6	2000	15.7161	7.82025	82.0452	37.36	5.77566
6	2000	15.1665	8.79372	91.3852	37.781	6.696
6	2002	10.9578	6.84936	50.8021	27.2188	4.92551

## Sheet: Read Me
Column name	Meaning
Tree	Tree code. Numbers from 1 to 6 represents six trees, and the corresponding diameter at breast height (DBH) values are 15.60, 19.09, 23.25, 40.12, 42.36, and 44.74 cm, respectively.
n	The number of data points on the edge of a leaf
scan.length	Leaf length (cm)
scan.width	Maximum leaf width (cm)
scan.area	Leaf area (cm2)
scan.perimeter	Leaf perimeter (cm)
x.width	Distance from leaf base to a point on the leaf length axis associated with maximum leaf width
